# Supplementary material for: An Improved Modelling Approach for the Comprehensive Study of Direct Contact Membrane Distillation
Source: Membranes (Basel). 2021 Apr 22;11(5):308. doi: 10.3390/membranes11050308 (PMC8145701; doi:10.3390/membranes11050308)
Supplement: Supplementary file 1 [file membranes-11-00308-s001.zip]

Archive with 1 entries (1 files):
- membranes-1175860-supplementary.pdf
